# Supplementary material for: Newly isolated bacteriophages show efficacy and phage-antibiotic synergy in vitro against the equine genital pathogens Klebsiella pneumoniae and Pseudomonas aeruginosa
Source: BMC Vet Res. 2025 Oct 3;21:568. doi: 10.1186/s12917-025-04989-1 (PMC12492686; doi:10.1186/s12917-025-04989-1)
Supplement: Supplementary file 1 — Supplementary Material 1. [file 12917_2025_4989_MOESM1_ESM.xlsx]

## Sheet: Plattenbelegung
		1	2	3	4	5	6	7	8	9	10	11	12
bacterium A vB_KpnS_LmqsRe28-1	A	positive control (100 µL broth + 100 µL bacterium A)	positive control (100 µL broth + 100 µL bacterium A)	positive control (100 µL broth + 100 µL bacterium A)	positive control (100 µL broth + 100 µL bacterium A)	Phage alone (50 µL Phage a (MOI 100) + 50 µL broth + 100 µL bacterium A)	Phage alone (50 µL Phage a (MOI 100) + 50 µL broth + 100 µL bacterium A)	Phage alone (50 µL Phage a (MOI 10) + 50 µL broth + 100 µL bacterium A)	Phage alone (50 µL Phage a (MOI 10) + 50 µL broth + 100 µL bacterium A)	Phage alone (50 µL Phage a (MOI 1) + 50 µL broth + 100 µL bacterium A)	Phage alone (50 µL Phage a (MOI 1) + 50 µL broth + 100 µL bacterium A)	Blank (200 µL broth)	Blank (200 µL broth)
	B Enrofloxacin MIC: 0,5 1/2 MIC: 0,25 1/4 MIC: 0,125	AB alone (50 µL Enrofloxacin MIC + 50 µL broth + 100 µL bacterium A)	AB alone (50 µL Enrofloxacin 1/2 MIC + 50 µL broth + 100 µL bacterium A)	AB alone (50 µL Enrofloxacin 1/4 MIC + 50 µL broth + 100 µL bacterium A)	Phage + AB (50 µL Enrofloxacin MIC + 50 µL Phage a (MOI 100) + 100 µL bacterium A)	Phage + AB (50 µL Enrofloxacin 1/2 MIC + 50 µL Phage a (MOI 100) + 100 µL bacterium A)	Phage + AB (50 µL Enrofloxacin 1/4 MIC + 50 µL Phage a (MOI 100) + 100 µL bacterium A)	Phage + AB (50 µL Enrofloxacin MIC + 50 µL Phage a (MOI 10) + 100 µL bacterium A)	Phage + AB (50 µL Enrofloxacin 1/2 MIC + 50 µL Phage a (MOI 10) + 100 µL bacterium A)	Phage + AB (50 µL Enrofloxacin 1/4 MIC + 50 µL Phage a (MOI 10) + 100 µL bacterium A)	Phage + AB (50 µL Enrofloxacin MIC + 50 µL Phage a (MOI 1) + 100 µL bacterium A)	Phage + AB (50 µL Enrofloxacin 1/2 MIC + 50 µL Phage a (MOI 1) + 100 µL bacterium A)	Phage + AB (50 µL Enrofloxacin 1/4 MIC + 50 µL Phage a (MOI 1) + 100 µL bacterium A)
	C Gentamicin MIC: 4 1/2 MIC: 2 1/4 MIC: 1	AB alone (50 µL Gentamicin 1/2 MIC + 50 µL broth + 100 µL bacterium A)	AB alone (50 µL Gentamicin MIC + 50 µL broth + 100 µL bacterium A)	AB alone (50 µL Gentamicin 1/4 MIC + 50 µL broth + 100 µL bacterium A)	Phage + AB (50 µL Gentamicin MIC + 50 µL Phage a (MOI 100) + 100 µL bacterium A)	Phage + AB (50 µL Gentamicin 1/2 MIC + 50 µL Phage a (MOI 100) + 100 µL bacterium A)	Phage + AB (50 µL Gentamicin 1/4 MIC + 50 µL Phage a (MOI 100) + 100 µL bacterium A)	Phage + AB (50 µL Gentamicin MIC + 50 µL Phage a (MOI 10) + 100 µL bacterium A)	Phage + AB (50 µL Gentamicin 1/2 MIC + 50 µL Phage a (MOI 10) + 100 µL bacterium A)	Phage + AB (50 µL Gentamicin 1/4 MIC + 50 µL Phage a (MOI 10) + 100 µL bacterium A)	Phage + AB (50 µL Gentamicin MIC + 50 µL Phage a (MOI 1) + 100 µL bacterium A)	Phage + AB (50 µL Gentamicin 1/2 MIC + 50 µL Phage a (MOI 1) + 100 µL bacterium A)	Phage + AB (50 µL Gentamicin 1/4 MIC + 50 µL Phage a (MOI 1) + 100 µL bacterium A)
	D TMS MIC: 4 1/2 MIC: 2 1/4 MIC: 1	AB alone (50 µL TMS MIC + 50 µL broth + 100 µL bacterium A)	AB alone (50 µL TMS 1/2 MIC + 50 µL broth + 100 µL bacterium A)	AB alone (50 µL TMS 1/4 MIC + 50 µL broth + 100 µL bacterium A)	Phage + AB (50 µL TMS MIC + 50 µL Phage a (MOI 100) + 100 µL bacterium A)	Phage + AB (50 µL TMS 1/2 MIC + 50 µL Phage a (MOI 100) + 100 µL bacterium A)	Phage + AB (50 µL TMS 1/4 MIC + 50 µL Phage a (MOI 100) + 100 µL bacterium A)	Phage + AB (50 µL TMS MIC + 50 µL Phage a (MOI 10) + 100 µL bacterium A)	Phage + AB (50 µL TMS 1/2 MIC + 50 µL Phage a (MOI 10) + 100 µL bacterium A)	Phage + AB (50 µL TMs 1/4 MIC + 50 µL Phage a (MOI 10) + 100 µL bacterium A)	Phage + AB (50 µL TMS MIC + 50 µL Phage a (MOI 1) + 100 µL bacterium A)	Phage + AB (50 µL TMS 1/2 MIC + 50 µL Phage a (MOI 1) + 100 µL bacterium A)	Phage + AB (50 µL TMS 1/4 MIC + 50 µL Phage a (MOI 1) + 100 µL bacterium A)
bacterium B vB_PaeS_LmqsRe25-1	E	positive control (100 µL broth + 100 µL bacterium B)	positive control (100 µL broth + 100 µL bacterium B)	positive control (100 µL broth + 100 µL bacterium B)	positive control (100 µL broth + 100 µL bacterium B)	Phage alone (50 µL Phage a (MOI 100) + 50 µL broth + 100 µL bacterium A)	Phage alone (50 µL Phage a (MOI 100) + 50 µL broth + 100 µL bacterium A)	Phage alone (50 µL Phage a (MOI 10) + 50 µL broth + 100 µL bacterium A)	Phage alone (50 µL Phage a (MOI 10) + 50 µL broth + 100 µL bacterium A)	Phage alone (50 µL Phage a (MOI 1) + 50 µL broth + 100 µL bacterium A)	Phage alone (50 µL Phage a (MOI 1) + 50 µL broth + 100 µL bacterium A)	Blank (200 µL broth)	Blank (200 µL broth)
	F	AB alone (50 µL Enrofloxacin MIC + 50 µL broth + 100 µL bacterium B)	AB alone (50 µL Enrofloxacin 1/2 MIC + 50 µL broth + 100 µL bacterium B)	AB alone (50 µL Enrofloxacin 1/4 MIC + 50 µL broth + 100 µL bacterium B)	Phage + AB (50 µL Enrofloxacin MIC + 50 µL Phage a (MOI 100) + 100 µL bacterium B)	Phage + AB (50 µL Enrofloxacin 1/2 MIC + 50 µL Phage a (MOI 100) + 100 µL bacterium B)	Phage + AB (50 µL Enrofloxacin 1/4 MIC + 50 µL Phage a (MOI 100) + 100 µL bacterium B)	Phage + AB (50 µL Enrofloxacin MIC + 50 µL Phage a (MOI 10) + 100 µL bacterium B)	Phage + AB (50 µL Enrofloxacin 1/2 MIC + 50 µL Phage a (MOI 10) + 100 µL bacterium B)	Phage + AB (50 µL Enrofloxacin 1/4 MIC + 50 µL Phage a (MOI 10) + 100 µL bacterium B)	Phage + AB (50 µL Enrofloxacin MIC + 50 µL Phage a (MOI 1) + 100 µL bacterium B)	Phage + AB (50 µL Enrofloxacin 1/2 MIC + 50 µL Phage a (MOI 1) + 100 µL bacterium B)	Phage + AB (50 µL Enrofloxacin 1/4 MIC + 50 µL Phage a (MOI 1) + 100 µL bacterium B)
	G	AB alone (50 µL Gentamicin MIC + 50 µL broth + 100 µL bacterium B)	AB alone (50 µL Gentamicin 1/2 MIC + 50 µL broth + 100 µL bacterium B)	AB alone (50 µL Gentamicin 1/4 MIC + 50 µL broth + 100 µL bacterium B)	Phage + AB (50 µL Gentamicin MIC + 50 µL Phage a (MOI 100) + 100 µL bacterium B)	Phage + AB (50 µL Gentamicin 1/2 MIC + 50 µL Phage a (MOI 100) + 100 µL bacterium B)	Phage + AB (50 µL Gentamicin 1/4 MIC + 50 µL Phage a (MOI 100) + 100 µL bacterium B)	Phage + AB (50 µL Gentamicin MIC + 50 µL Phage a (MOI 10) + 100 µL bacterium B)	Phage + AB (50 µL Gentamicin 1/2 MIC + 50 µL Phage a (MOI 10) + 100 µL bacterium B)	Phage + AB (50 µL Gentamicin 1/4 MIC + 50 µL Phage a (MOI 10) + 100 µL bacterium B)	Phage + AB (50 µL Gentamicin MIC + 50 µL Phage a (MOI 1) + 100 µL bacterium B)	Phage + AB (50 µL Gentamicin 1/2 MIC + 50 µL Phage a (MOI 1) + 100 µL bacterium B)	Phage + AB (50 µL Gentamicin 1/4 MIC + 50 µL Phage a (MOI 1) + 100 µL bacterium B)
	H	AB alone (50 µL TMS MIC + 50 µL broth + 100 µL bacterium B)	AB alone (50 µL TMS 1/2 MIC + 50 µL broth + 100 µL bacterium B)	AB alone (50 µL TMS 1/4 MIC + 50 µL broth + 100 µL bacterium B)	Phage + AB (50 µL TMS MIC + 50 µL Phage a (MOI 100) + 100 µL bacterium B)	Phage + AB (50 µL TMS 1/2 MIC + 50 µL Phage a (MOI 100) + 100 µL bacterium B)	Phage + AB (50 µL TMS 1/4 MIC + 50 µL Phage a (MOI 100) + 100 µL bacterium B)	Phage + AB (50 µL TMS MIC + 50 µL Phage a (MOI 10) + 100 µL bacterium B)	Phage + AB (50 µL TMS 1/2 MIC + 50 µL Phage a (MOI 10) + 100 µL bacterium B)	Phage + AB (50 µL TMs 1/4 MIC + 50 µL Phage a (MOI 10) + 100 µL bacterium B)	Phage + AB (50 µL TMS MIC + 50 µL Phage a (MOI 1) + 100 µL bacterium B)	Phage + AB (50 µL TMS 1/2 MIC + 50 µL Phage a (MOI 1) + 100 µL bacterium B)	Phage + AB (50 µL TMS 1/4 MIC + 50 µL Phage a (MOI 1) + 100 µL bacterium B)

## Sheet: Bakterien_Phagen
Bakterien	Phagen	ausgewählte Antibiotika (MHK-Wert, in µg/mL)	Empfindlichkeit
Klebsiella pneumoniae 2	vB_KpnS_LmqsRe28-1	Enrofloxacin (0,031)	sensibel
		Gentamicin (> 16)	resistent
		Trimethoprim/Sulfonamid (0,25/4,8)	sensibel
Klebsiella pneumoniae 3	vB_KpnS_LmqsRe28-2	Enrofloxacin (0,031)	sensibel
		Gentamycin (0,25)	sensibel
		Trimpethoprim/Sulfonamid (0,125/2,4)	sensibel
Klebsiella pneumoniae 12	vB_KpnS_LmqsRe27-1	Enrofloxacin (0,031)	sensibel
		Gentamycin (0,5)	sensibel
		Trimpethoprim/Sulfonamid (0,125/2,4)	sensibel
Pseudomonas aeruginosa 29	vB_PaeS_LmqsRe25-1	Enrofloxacin (0,5)	intermediär
		Gentamycin (2)	sensibel
		Trimpethoprim/Sulfonamid (4/76)	resistent
